# Supplementary material for: A multiplexed, confinable CRISPR/Cas9 gene drive can propagate in caged Aedes aegypti populations
Source: Nat Commun. 2024 Jan 25;15:729. doi: 10.1038/s41467-024-44956-2 (PMC10810878; doi:10.1038/s41467-024-44956-2)
Supplement: Supplementary file 2 — Supplementary Data 1 [file 41467_2024_44956_MOESM2_ESM.xlsx]

## Sheet: Cage trial screening
		Screening result for each generation of the cage trial
			TH							kmosgRNAs							bgcn-Cas9							WT							TOTAL
			♀			♂				♀			♂				♀			♂				♀			♂
	Generation	Cage	DE	ME	WE	DE	ME	WE	TOTAL	DE	ME	WE	DE	ME	WE	TOTAL	DE	ME	WE	DE	ME	WE	TOTAL	DE	ME	WE	DE	ME	WE	TOTAL
	F1	A1	1	27	10	2	37	15	92	4	17	9	0	31	8	69	5	7	1	7	2	4	26	9	2	0	5	3	2	21	208
		A2	0	26	10	2	21	11	70	0	29	8	6	38	7	88	4	2	0	8	2	1	17	7	2	1	10	3	2	25	200
		B1								52	0	0	59	0	0	111								43	0	0	51	0	0	94	205
		B2								66	0	0	57	0	0	123								49	0	0	46	0	0	95	218
		C1								51	0	22	55	0	26	154								27	0	0	30	0	0	57	211
		C2								55	0	37	43	0	40	175								20	0	0	23	0	0	43	218
		D1															50	0	0	59	0	0	109	40	0	0	52	0	0	92	201
		D2															54	0	0	63	0	0	117	56	0	0	48	0	0	104	221
		E1															65	0	0	95	0	0	160	21	0	0	21	0	0	42	202
		E2															62	0	0	84	0	0	146	30	0	0	32	0	0	62	208
		F1																						104	0	0	100	0	0	204	204
		F2																						95	0	0	110	0	0	205	205
	F2	A1	3	6	23	0	5	30	67	10	7	27	8	7	27	86	7	0	3	6	0	3	19	8	0	4	10	0	6	28	200
		A2	4	6	27	2	5	19	63	7	2	32	3	2	41	87	3	0	0	5	0	5	13	7	0	10	9	0	11	37	200
		B1								29	0	12	31	0	8	80								70	0	0	50	0	0	120	200
		B2								45	0	10	39	0	10	104								42	0	0	54	0	0	96	200
		C1								40	0	21	50	0	24	135								29	0	0	36	0	0	65	200
		C2								51	0	25	56	0	16	148								23	0	0	29	0	0	52	200
		D1															47	0	0	53	0	0	100	54	0	0	46	0	0	100	200
		D2															26	0	0	39	0	0	65	59	0	0	76	0	0	135	200
		E1															90	0	0	83	0	0	173	15	0	0	31	0	0	46	219
		E2															50	0	0	55	0	0	105	54	0	0	41	0	0	95	200
		F1																						114	0	0	86	0	0	200	200
		F2																						111	0	0	90	0	0	201	201
	F3	A1	1	3	33	0	2	41	80	3	4	50	8	2	65	132	5	0	7	7	0	12	31	13	0	2	17	0	10	42	285
		A2	1	4	38	1	2	29	75	16	3	52	11	0	59	141	5	0	5	3	0	2	15	4	0	4	7	0	7	22	253
		B1								46	0	10	60	0	17	133								63	0	0	71	0	0	134	267
		B2								52	0	7	44	0	14	117								76	0	0	57	0	0	133	250
		C1								47	0	25	36	0	31	139								32	0	0	32	0	0	64	203
		C2								52	0	23	44	0	22	141								30	0	0	33	0	0	63	204
		D1															54			41			95	57	0	0	49	0	0	106	201
		D2															34			31			65	86	0	0	49	0	0	135	200
		E1															83	0	0	75	0	0	158	27	0	0	17	0	0	44	202
		E2															54			57			111	49	0	0	40	0	0	89	200
		F1																						113	0	0	95	0	0	208	208
		F2																						99	0	0	102	0	0	201	201
	F4	A1	1	0	35	0	2	33	71	15	0	20	14	0	36	85	7	1	7	4	0	10	29	20	0	8	7	0	13	48	233
		A2	1	4	13	3	5	29	55	25	0	46	24	0	65	160	3	0	2	5	0	3	13	3	0	2	7	0	4	16	244
		B1								49	1	7	56	1	6	120								56	0	0	60	0	0	116	236
		B2								39	0	4	37	0	8	88								64	0	0	61	0	0	125	213
		C1								40	0	17	69	0	25	151								31	0	0	25	0	0	56	207
		C2								56	0	7	64	0	10	137								31	0	0	41	0	0	72	209
		D1															50	0	0	53	0	0	103	40	0	0	57	0	0	97	200
		D2															27	0	0	41	0	0	68	56	0	0	78	0	0	134	202
		E1															74	0	0	61	0	0	135	33	0	0	33	0	0	66	201
		E2															52	0	0	66	0	0	118	38	0	0	48	0	0	86	204
		F1																						94	0	0	114	0	0	208	208
		F2																						92	0	0	108	0	0	200	200
	F5	A1	0	2	19	2	6	27	56	11	0	27	17	0	23	78	11	0	4	5	0	7	27	13	0	4	19	0	6	42	203
		A2	0	5	20	1	4	26	56	14	1	39	13	0	58	125	4	0	0	6	0	0	10	6	0	0	6	0	3	15	206
		B1								42	0	6	43	0	9	100								51	0	0	53	0	0	104	204
		B2								29	0	3	32	0	4	68								70	0	0	75	0	0	145	213
		C1								59	0	19	46	0	21	145								31	0	0	24	0	0	55	200
		C2								39	0	16	44	0	17	116								43	0	0	49	0	0	92	208
		D1															57	0	0	62	0	0	119	39	0	0	44	0	0	83	202
		D2															37	0	0	34	0	0	71	66	0	0	68	0	0	134	205
		E1															74	0	0	69	0	0	143	41	0	0	26	0	0	67	210
		E2															49	0	0	46	0	0	95	54	0	0	54	0	0	108	203
		F1																						105	0	0	98	0	0	203	203
		F2																						98	0	0	108	0	0	206	206
	F6	A1	0	3	19	2	2	17	43	13	1	25	10	4	27	80	11	0	2	13	0	3	29	22	0	10	26	0	9	67	219
		A2	3	3	17	2	5	19	49	30	2	24	25	3	24	108	6		2	6		2	16	13	0	1	12	0	1	27	200
		B1								28	0	3	33	0	3	67								59	0	0	77	0	0	136	203
		B2								27	0	2	17	0	5	51								71	0	0	88	0	0	159	210
		C1								53	0	13	60	0	14	140								35	0	0	40	0	0	75	215
		C2								39	0	8	49	0	16	112								57	0	0	34	0	0	91	203
		D1															57	0	0	49	0	0	106	54	0	0	44	0	0	98	204
		D2															40	0	0	51	0	0	91	47	0	0	67	0	0	114	205
		E1															70	0	0	67	0	0	137	43	0	0	30	0	0	73	210
		E2															49	0	0	66	0	0	115	41	0	0	45	0	0	86	201
		F1																						102	0	0	101	0	0	203	203
		F2																						91	0	0	110	0	0	201	201

## Sheet: Eye phenotypes
										Eye phenotype in kmosgRNAs and non-kmosgRNAs mosquitoes in each generation
			F1						F2						F3						F4						F5						F6
			kmosgRNAs			No kmosgRNAs			kmosgRNAs			No kmosgRNAs			kmosgRNAs			No kmosgRNAs			kmosgRNAs			No kmosgRNAs			kmosgRNAs			No kmosgRNAs			kmosgRNAs			No kmosgRNAs
		Cage	DE	ME	WE	DE	ME	WE	DE	ME	WE	DE	ME	WE	DE	ME	WE	DE	ME	WE	DE	ME	WE	DE	ME	WE	DE	ME	WE	DE	ME	WE	DE	ME	WE	DE	ME	WE
		A1	7	112	42	26	14	7	21	25	107	31	0	16	12	11	189	42	0	31	23	1	82	25	1	31	30	8	96	48	0	21	25	10	88	72	0	24
		A2	8	114	36	29	9	4	16	15	119	24	0	26	29	9	178	19	0	18	31	8	134	11	0	10	28	10	143	22	0	3	60	13	84	37	0	6

## Sheet: Genotype frequencies
				Phenotype frequencies for each generation of the cage trial assay
				Generation
		Cages	Phenotype	F0	F1	F2	F3	F4	F5	F6
		A1	TH	50.00%	44.23%	33.50%	28.07%	30.47%	27.59%	19.63%
			kmosgRNAs	0.00%	33.17%	43.00%	46.32%	36.48%	38.42%	36.53%
			bgcn-Cas9	0.00%	12.50%	9.50%	10.88%	12.45%	13.30%	13.24%
			WT	50.00%	10.10%	14.00%	14.74%	20.60%	20.69%	30.59%
		A2	TH	50.00%	35.00%	31.50%	22.54%	22.16%	27.18%	24.60%
			kmosgRNAs	0.00%	44.00%	43.50%	65.57%	67.01%	60.68%	54.01%
			bgcn-Cas9	0.00%	8.50%	6.50%	5.33%	4.64%	4.85%	8.02%
			WT	50.00%	12.50%	18.50%	6.56%	6.19%	7.28%	13.37%
		B1	kmosgRNAs	50.00%	54.15%	40.00%	49.81%	50.85%	49.02%	33.00%
			WT	50.00%	45.85%	60.00%	50.19%	49.15%	50.98%	67.00%
		B2	kmosgRNAs	50.00%	56.42%	52.00%	46.80%	41.25%	31.92%	24.29%
			WT	50.00%	43.58%	48.00%	53.20%	58.75%	68.08%	75.71%
		C1	kmosgRNAs	100.00%	72.99%	67.50%	68.47%	72.97%	72.73%	65.12%
			WT	0.00%	27.01%	32.50%	31.53%	27.03%	27.27%	34.88%
		C2	kmosgRNAs	100.00%	80.28%	74.00%	69.12%	65.60%	55.77%	55.10%
			WT	0.00%	19.72%	26.00%	30.88%	34.40%	44.23%	44.90%
		D1	bgcn-Cas9	50.00%	54.23%	50.00%	47.18%	51.50%	58.91%	51.96%
			WT	50.00%	45.77%	50.00%	52.82%	48.50%	41.09%	48.04%
		D2	bgcn-Cas9	50.00%	52.94%	32.50%	32.45%	33.67%	35.90%	44.39%
			WT	50.00%	47.06%	67.50%	67.55%	66.33%	64.10%	55.61%
		E1	bgcn-Cas9	100.00%	79.21%	79.00%	78.22%	67.11%	68.10%	65.24%
			WT	0.00%	20.79%	21.00%	21.78%	32.89%	31.90%	34.76%
		E2	bgcn-Cas9	100.00%	70.19%	52.50%	55.76%	57.67%	46.80%	57.21%
			WT	0.00%	29.81%	47.50%	44.24%	42.33%	53.20%	42.79%
		F1	WT	0.00%	100.00%	100.00%	100.00%	100.00%	100.00%	100.00%
		F2	WT	0.00%	100.00%	100.00%	100.00%	100.00%	100.00%	100.00%

## Sheet: Larvae counts
					Larvae hatched in each experimental cage from F1 to F6
			Generation
		Cage	F1	F2	F3	F4*	F5	F6
		A1	2700	3960	2700	303	968	2033
		A2	2300	2160	2430	323	598	1666
		B1	2200	3060	2900	503	1790	3300
		B2	2700	4660	3200	1130	1042	2900
		C1	2800	3060	5330	1200	1573	3033
		C2	2300	4760	2600	966	2432	2866
		D1	2900	3530	5160	3860	3385	4200
		D2	2900	2300	5030	2400	3862	4233
		E1	2800	1930	3700	3360	2674	4000
		E2	2700	3600	5000	3160	2045	2800
		F1	2100	2230	3320	3330	990	4800
		F2	2800	3700	2630	1460	2738	3366
		* Incident with the environmental conditions in the insectary where the cage trial was performed may affected the outcome of this generation
