# Supplementary material for: A multiplexed, confinable CRISPR/Cas9 gene drive can propagate in caged Aedes aegypti populations
Source: Nat Commun. 2024 Jan 25;15:729. doi: 10.1038/s41467-024-44956-2 (PMC10810878; doi:10.1038/s41467-024-44956-2)
Supplement: Supplementary file 6 — Source data [file 41467_2024_44956_MOESM6_ESM.xlsx]

## Sheet: Figure 2
a)
Progeny of males
inheriting kmosgRNAs	mosaics
0.681416	0.19469
0.507957	0.215786
0.544371	0.107285
Progeny of females
inheriting kmosgRNAs	mosaics
0.77044	0.512579
0.755102	0.748299
0.781863	0.747549
b)
Progeny of females
inheriting kmosgRNAs	mosaics
0.9	0.9
0.783133	0.783133
0.941176	0.941176
0.902778	0.902778
0.861702	0.861702
0.767857	0.767857
0.862745	0.862745
0.844444	0.811111
0.977273	0.977273
0.854369	0.854369
0.76	0.76
0.828283	0.828283
0.836957	0.836957
0.806452	0.806452
0.886792	0.886792
0.863636	0.863636
0.829545	0.829545
0.846154	0.846154
0.696203	0.696203
0.71875	0.71875
0.784615	0.753846
0.944444	0.944444
0.709091	0.709091
1	1
0.758065	0.758065
0.85	0.85
0.879518	0.879518
0.78125	0.78125
0.776471	0.776471
0.761905	0.761905
0.736842	0.736842
0.56	0.56
0.652174	0.652174
0.767857	0.767857
0.380952	0.380952
0.710526	0.710526
0.742857	0.742857
0.551724	0.551724
0.948718	0.948718
0.833333	0.833333
0.894737	0.894737
0.692308	0.692308
0.886792	0.886792
0.896552	0.896552
0.605634	0.605634
0.788235	0.788235
0.777778	0.777778
0.761364	0.761364
0.5625	0.5625
0.84375	0.84375
0.795455	0.772727
0.846939	0.846939
0.784314	0.784314
0.818182	0.818182
0.769231	0.769231
0.85	0.85
0.928571	0.892857
0.917808	0.917808
0.825	0.825
c)
progeny of males
inheriting kmosgRNAs	overall cutting
0.480519	0.597403
0.567568	0.972973
0.97541	0.97541
0.519231	0.807692
0.591837	0.612245
0.52809	0.606742
0.959184	1
0.5	0.578947
0.979167	1
0.630137	0.726027
0.74026	0.922078
0.518519	0.537037
0.736111	1
0.634921	0.761905
0.5	0.5
0.555556	0.666667
0.6875	0.9375
0.5	0.571429
0.984615	1
1	1
1	1
0.652174	1
progeny of females
inheriting kmosgRNAs	overall cutting
0.771429	1
0.52381	1
0.387755	1
0.681818	0.757576
0.714286	1
0.826087	1
0.628571	1
0.649351	0.818182
0.551282	0.935897
0.934211	1
0.924528	1
0.747253	0.967033
0.893617	0.978723
0.972222	0.972222
0.639344	1
0.736842	1
0.777778	1
0.769231	1
0.857143	1
0.5	1
0.708333	0.958333
0.458333	0.833333
0.857143	0.935065
0.866667	1

## Sheet: Figure 3
males
-78	-77	-76	-75	-74	-73	-72	-71	-70	-69	-68	-67	-66	-65	-64	-63	-62	-61	-60	-59	-58	-57	-56	-55	-54	-53	-52	-51	-50	-49	-48	-47	-46	-45	-44	-43	-42	-41	-40	-39	-38	-37	-36	-35	-34	-33	-32	-31	-30	-29
0.0106	0.0106	0.018	0.0509	0.0134	0.0104	0.0146	0.00777	0.0278	0.0218	0.0147	0.0147	0.0127	0.0313	0.0117	0.0399	0.0159	0.0653	0.045	0.0146	0.0164	0.0314	0.0354	0.0243	0.0518	0.0372	0.0482	0.0618	0.0498	0.0855	0.105	0.0594	0.0587	0.0521	0.058	0.0645	0.0779	0.426	0.428	0.425	0.437	0.456	0.44	0.453	0.459	0.471	0.481	0.497	0.704	0.682
0.0096637	0.00785981	0.0252545	0.0677748	0.0154619	0.00734441	0.0124984	0.00193274	0.030795	0.0185543	0.0131426	0.0237083	0.00734441	0.0304085	0.013658	0.0587553	0.0186832	0.0682902	0.0426491	0.0104368	0.0177812	0.305373	0.29223	0.310656	0.401752	0.358459	0.353692	0.366448	0.351372	0.325345	0.346218	0.28334	0.1657	0.143281	0.133875	0.104497	0.124726	0.149981	0.19598	0.124211	0.137225	0.19598	0.119186	0.12202	0.129107	0.143409	0.134519	0.138642	0.479835	0.410128
0.0035603	0.00357885	0.0129308	0.0495475	0.00681155	0.00397444	0.00858552	0.000791178	0.0249407	0.0173008	0.00854225	0.00841245	0.00462345	0.0234881	0.00386318	0.032395	0.00374574	0.0557781	0.0457894	0.00864733	0.0145132	0.0263005	0.0402636	0.878684	0.970003	0.949803	0.971641	0.984479	0.984832	0.98443	0.984393	0.982143	0.978212	0.970887	0.968087	0.963964	0.960033	0.961047	0.159262	0.0403006	0.059802	0.0610629	0.0320984	0.045944	0.0392313	0.0611927	0.0422786	0.0492694	0.0751434	0.0535467
0.00398724	0.00259171	0.013756	0.051236	0.00777512	0.00338916	0.00717703	0.00279107	0.0193381	0.0145534	0.00937002	0.00697767	0.00618022	0.0195375	0.00657895	0.0283094	0.00538278	0.0450558	0.0436603	0.00637959	0.0155502	0.567384	0.551635	0.547049	0.911882	0.586523	1.25359	0.61882	0.598684	0.596491	0.613437	0.601874	0.601475	0.0659888	0.0659888	0.055622	0.0496411	0.0705742	0.0837321	0.0695774	0.0558214	0.0801435	0.048445	0.053429	0.0723684	0.0825359	0.0705742	0.0813397	0.103668	0.0725678
0.00304198	0.00425877	0.0158183	0.0511053	0.00709795	0.00486717	0.00912594	0.000811194	0.0285946	0.0184547	0.00872034	0.00567836	0.00304198	0.032245	0.00425877	0.0367065	0.00669235	0.0717907	0.0478605	0.00750355	0.0101399	0.0385317	0.0360982	0.0214967	0.0575948	0.0444129	0.0466437	0.0586088	0.0448185	0.0661124	0.101197	0.0539444	0.0519164	0.0387345	0.0411681	0.0243358	0.0389373	0.0551612	0.0768607	0.0557696	0.0458325	0.0638816	0.0387345	0.0391401	0.0350842	0.0488745	0.0429933	0.0709795	0.49422	0.483675
0.0045598	0.00491056	0.0133287	0.0473518	0.00771659	0.00420905	0.0105226	0.00245528	0.0235005	0.0147317	0.00982112	0.00561207	0.00526131	0.0235005	0.00420905	0.0322694	0.00631357	0.0491056	0.43739	0.417397	0.426517	0.497019	0.490705	0.497019	0.537706	0.547527	0.548229	0.66503	0.634163	0.634514	0.647843	0.619432	0.632059	0.568572	0.564363	0.456331	0.462294	0.470011	0.495966	0.466854	0.462995	0.47913	0.450719	0.462645	0.466503	0.466503	0.461943	0.484742	0.816205	0.811645
0.00322953	0.00354632	0.0122141	0.0481085	0.00608946	0.00451429	0.00839501	0.00110877	0.0210051	0.0166492	0.00820141	0.00623906	0.0043295	0.0275082	0.0044087	0.0344952	0.00608946	0.0389479	0.0435414	0.00646785	0.0157076	0.501694	0.500409	0.496528	0.976249	0.965197	0.9827	0.983791	0.53963	0.535828	0.534042	0.524573	0.535608	0.0372055	0.0436734	0.0454597	0.0284321	0.0394583	0.0643793	0.0345392	0.0293737	0.058589	0.0248594	0.0271034	0.0349352	0.032832	0.0297697	0.0520508	0.0557907	0.0304385
0.00480952	0.00806201	0.0383032	0.104287	0.0196187	0.0111415	0.0264697	0.00141864	0.070136	0.0441161	0.0262275	0.013875	0.00840801	0.0646344	0.00608975	0.0707934	0.00930764	0.111173	0.0910349	0.00844261	0.0411058	0.533442	0.52576	0.514134	0.572472	0.562645	0.58043	0.977129	0.969413	0.96232	0.971004	0.967475	0.965503	0.474655	0.477319	0.474136	0.0483028	0.0869866	0.110446	0.0610359	0.0758105	0.124425	0.0509671	0.0445313	0.0870558	0.0926612	0.0507249	0.106225	0.130999	0.0591329
0.00352113	0.00469484	0.0155936	0.0590208	0.0117371	0.00704225	0.0144199	0.00352113	0.0278337	0.0217975	0.0127431	0.00905433	0.00704225	0.0385647	0.00653924	0.0424212	0.00771294	0.066063	0.0565057	0.00938967	0.0236419	0.377767	0.380952	0.403756	0.459256	0.700369	0.746144	0.554326	0.51727	0.507545	0.525486	0.493293	0.497317	0.167505	0.165996	0.15778	0.128102	0.147049	0.132126	0.100436	0.100436	0.127264	0.0868545	0.0881958	0.114688	0.43159	0.426895	0.446009	0.620221	0.593897
0.00273373	0.00382723	0.0147622	0.0574084	0.0082012	0.00546747	0.0153089	0.00328048	0.0300711	0.0235101	0.0136687	0.00492072	0.00492072	0.0382723	0.00546747	0.043193	0.00656096	0.0650629	0.0382723	0.00710771	0.0251504	0.418808	0.401859	0.418808	0.51941	0.754511	0.829415	0.617277	0.5462	0.509021	0.528157	0.489885	0.490432	0.117004	0.11427	0.114817	0.104975	0.108256	0.149262	0.109349	0.13614	0.16129	0.125205	0.125205	0.135046	0.43193	0.462001	0.512302	0.539639	0.517223
0.00529673	0.00533509	0.0149401	0.0496272	0.00782209	0.00423603	0.00826668	0.000956886	0.0225951	0.0164995	0.0101489	0.00950341	0.00545921	0.0241411	0.00475961	0.0336783	0.00487245	0.0566346	0.0422045	0.00771151	0.0140915	0.426579	0.424399	0.906771	0.954914	0.95497	0.963873	0.977382	0.496852	0.48337	0.489801	0.46416	0.460838	0.0531794	0.0536488	0.066903	0.0505795	0.0520081	0.080076	0.0509045	0.0462442	0.0807463	0.037727	0.042683	0.0667473	0.0679637	0.133571	0.185561	0.354797	0.324165
0.00498767	0.0038377	0.0132247	0.0453517	0.0072368	0.00477372	0.0087184	0.000778237	0.0229032	0.0135643	0.00813004	0.00852317	0.00351143	0.0196832	0.00423885	0.0296934	0.00439129	0.0470205	0.0367216	0.00594509	0.0137783	0.472644	0.465397	0.708215	0.743134	0.743971	0.748854	0.973607	0.731727	0.729695	0.73199	0.720599	0.719375	0.267968	0.268976	0.0574532	0.0391017	0.0401233	0.0661047	0.0416852	0.0379812	0.0659924	0.0311723	0.0361091	0.050425	0.0523639	0.0382326	0.0725552	0.282781	0.256912
0.000999001	0.002997	0.022977	0.0559441	0.003996	0.00499501	0.00799201	0	0.026973	0.013986	0.011988	0.03996	0.023976	0.041958	0.031968	0.0759241	0.036963	0.0709291	0.0669331	0.01998	0.026973	0.380619	0.34965	0.340659	0.679321	0.66034	0.694306	0.84016	0.579421	0.578422	0.579421	0.575425	0.574426	0.273726	0.278721	0.180819	0.140859	0.128871	0.211788	0.125874	0.147852	0.185814	0.108891	0.126873	0.124875	0.385614	0.372627	0.408591	0.532468	0.491508
0.00229889	0.00263063	0.00883472	0.036596	0.0052729	0.00231053	0.00725169	0.000762417	0.0161272	0.0108892	0.0059713	0.00488296	0.00300311	0.0178499	0.00271793	0.0272957	0.00497026	0.0527523	0.0419853	0.00567448	0.00895112	0.0246767	0.971866	0.953522	0.986044	0.958637	0.980526	0.977785	0.977273	0.109514	0.0942953	0.0855013	0.105784	0.0829579	0.0913736	0.0928112	0.0894414	0.970993	0.967234	0.950332	0.960034	0.964091	0.954639	0.957316	0.965557	0.96359	0.941404	0.959115	0.952049	0.944233
0.00291619	0.00393052	0.0112844	0.0399391	0.00887536	0.00519843	0.0144542	0.00595917	0.0225688	0.021808	0.0101433	0.0162292	0.013313	0.0352479	0.013313	0.0384176	0.0134398	0.0576899	0.0516039	0.0142006	0.0263725	0.543806	0.536199	0.528084	0.562064	0.942057	0.594396	0.584379	0.571954	0.581717	0.588944	0.572207	0.576265	0.0571827	0.0578167	0.0598453	0.0413338	0.044884	0.0720172	0.0439964	0.0413338	0.0710029	0.0372765	0.0408267	0.0427285	0.0485609	0.0541397	0.0645366	0.0765817	0.0608596
0.00959208	0.013133	0.0219867	0.0563465	0.0167754	0.0157386	0.0195133	0.0120993	0.0317695	0.0300744	0.0227804	0.0216575	0.0190765	0.0443395	0.0221836	0.0561804	0.0290746	0.0588353	0.0644158	0.0276564	0.0348151	0.22083	0.223359	0.218837	0.258565	0.24661	0.96505	0.967286	0.899932	0.28368	0.293893	0.272716	0.26473	0.0980127	0.102713	0.1099	0.146228	0.187193	0.204664	0.189783	0.210072	0.245613	0.217258	0.258155	0.268326	0.305113	0.311539	0.338048	0.312496	0.265849
0.00383795	0.00395436	0.0124507	0.0462457	0.0065986	0.00431838	0.00809165	0.000770546	0.0211115	0.0165806	0.00977133	0.00816372	0.00424816	0.0270097	0.00521273	0.0364466	0.00808796	0.0404176	0.0401053	0.00559893	0.0142579	0.297098	0.301344	0.29547	0.680272	0.660583	0.972096	0.972545	0.509029	0.34898	0.35332	0.328068	0.342477	0.0519407	0.0548344	0.0592821	0.202046	0.206741	0.243215	0.210272	0.204963	0.23502	0.196585	0.201641	0.207685	0.208177	0.201238	0.222601	0.0851721	0.0485813
0.00222026	0.00221214	0.0078541	0.0340669	0.00385602	0.00297928	0.00484641	0.000556079	0.0157691	0.0118278	0.00538219	0.530714	0.518306	0.527812	0.530357	0.551882	0.532699	0.552892	0.542185	0.528401	0.529452	0.546065	0.548261	0.545351	0.551399	0.546187	0.556274	0.562991	0.562959	0.575229	0.584585	0.564132	0.562622	0.558177	0.55577	0.545891	0.55314	0.558124	0.576926	0.557459	0.556071	0.566725	0.548838	0.550761	0.552275	0.552048	0.551845	0.572542	0.973333	0.96254
0.00390625	0.00390625	0.0078125	0.0742188	0.0078125	0.00976562	0.00976562	0	0.0292969	0.015625	0.00390625	0.00390625	0	0.0195312	0.00195312	0.0292969	0	0.0625	0.0390625	0.00585938	0.0136719	0.380859	0.324219	0.326172	0.611328	0.634766	0.705078	0.800781	0.710938	0.689453	0.720703	0.697266	0.697266	0.400391	0.400391	0.332031	0.230469	0.238281	0.296875	0.234375	0.205078	0.246094	0.130859	0.166016	0.177734	0.195312	0.171875	0.220703	0.296875	0.220703
0.00978531	0.00642617	0.0230758	0.0646999	0.0131444	0.00774062	0.0492186	0.0224916	0.0614868	0.0557909	0.0446911	0.117862	0.0966847	0.133781	0.105302	0.17263	0.126187	0.183	0.224478	0.173945	0.174967	0.446181	0.484446	0.456112	0.701767	0.652841	0.745728	0.744998	0.564773	0.551774	0.563166	0.53235	0.520958	0.215277	0.210165	0.199065	0.19556	0.220973	0.275595	0.209289	0.213086	0.247992	0.189718	0.237768	0.251497	0.27282	0.258361	0.284796	0.348036	0.288009
0.00384941	0.00418798	0.0130129	0.0465168	0.00711736	0.00413646	0.0125934	0.00345932	0.0269311	0.0210503	0.0130939	0.0150811	0.0108196	0.0339823	0.0109079	0.0413867	0.0140728	0.0671991	0.0502042	0.0155154	0.0232952	0.327045	0.326861	0.316734	0.35023	0.340036	0.351621	0.360659	0.348515	0.373363	0.389924	0.351739	0.350053	0.0534796	0.053325	0.0485924	0.0468921	0.0634969	0.161491	0.12971	0.30375	0.332278	0.300232	0.30757	0.310566	0.316248	0.309933	0.325838	0.366835	0.339153
females
-78	-77	-76	-75	-74	-73	-72	-71	-70	-69	-68	-67	-66	-65	-64	-63	-62	-61	-60	-59	-58	-57	-56	-55	-54	-53	-52	-51	-50	-49	-48	-47	-46	-45	-44	-43	-42	-41	-40	-39	-38	-37	-36	-35	-34	-33	-32	-31	-30	-29
0.00692	0.00755	0.0166	0.0533	0.011	0.0129	0.0183	0.0118	0.042	0.0358	0.032	0.637	0.645	0.66	0.63	0.673	0.647	0.662	0.676	0.639	0.647	0.819	0.816	0.801	0.819	0.82	0.843	0.835	0.824	0.83	0.834	0.82	0.824	0.665	0.661	0.104	0.101	0.093	0.136	0.0878	0.107	0.122	0.0923	0.0922	0.103	0.136	0.117	0.166	0.291	0.241
0.008353	0.009034	0.01959	0.057199	0.016774	0.019571	0.020198	0.016316	0.050758	0.04388	0.040898	0.755495	0.769043	0.788799	0.758788	0.78894	0.767822	0.778476	0.789708	0.767768	0.769456	0.79128	0.795877	0.783535	0.79702	0.79718	0.798168	0.808428	0.802921	0.810938	0.817744	0.799681	0.800702	0.776724	0.777751	0.086699	0.081781	0.076074	0.134777	0.073788	0.095665	0.099376	0.079236	0.060269	0.065464	0.097323	0.070791	0.114107	0.287222	0.229717
0.003237	0.003441	0.013055	0.048051	0.006986	0.003945	0.008625	0.000996	0.023174	0.014844	0.008546	0.007432	0.005531	0.026339	0.00403	0.033784	0.004784	0.054965	0.043771	0.006226	0.014798	0.607505	0.589791	0.587012	0.624997	0.623489	0.630207	0.975483	0.968759	0.974172	0.9807	0.975463	0.970915	0.393891	0.399415	0.064907	0.04309	0.056276	0.078348	0.043011	0.039269	0.071113	0.037467	0.042946	0.080236	0.638759	0.616726	0.624545	0.654481	0.629237
0.006855	0.007351	0.016848	0.054014	0.012058	0.007681	0.015775	0.006855	0.031797	0.023951	0.014205	0.018996	0.099025	0.118104	0.099191	0.144863	0.112157	0.159316	0.155517	0.112405	0.122068	0.536753	0.528411	0.528081	0.593905	0.630988	0.769243	0.861744	0.851751	0.76627	0.783119	0.759746	0.755534	0.367113	0.36926	0.135035	0.105715	0.113314	0.144037	0.097621	0.106211	0.135365	0.092914	0.098612	0.13107	0.496696	0.469111	0.482821	0.535761	0.493723
0.00516	0.005133	0.015732	0.053946	0.009142	0.046929	0.052306	0.044442	0.067449	0.061455	0.052306	0.051327	0.050127	0.075201	0.049585	0.079989	0.052553	0.100075	0.087149	0.051649	0.061678	0.375945	0.382681	0.371293	0.397109	0.391623	0.679353	0.749122	0.745341	0.479429	0.483953	0.461722	0.349621	0.147458	0.149315	0.082964	0.079213	0.095999	0.111382	0.082395	0.076411	0.109288	0.06899	0.115729	0.139285	0.146408	0.289014	0.326431	0.438681	0.407125
0.005795	0.006495	0.018086	0.052658	0.010292	0.005596	0.009992	0.002698	0.026579	0.020683	0.01249	0.008793	0.006994	0.034772	0.008693	0.043465	0.01229	0.070544	0.044165	0.011291	0.019984	0.355616	0.318245	0.389888	0.456635	0.463429	0.709333	0.793066	0.715627	0.520683	0.542566	0.509692	0.447942	0.195643	0.203137	0.141687	0.126799	0.161771	0.211331	0.130596	0.128098	0.204237	0.132594	0.146283	0.179456	0.320943	0.317746	0.352018	0.56295	0.475819
0.003582	0.00409	0.01342	0.0477	0.007772	0.004556	0.009149	0.000933	0.022487	0.015263	0.010811	0.007645	0.005453	0.027854	0.006227	0.037179	0.00817	0.056541	0.042985	0.011096	0.018519	0.036803	0.045064	0.593779	0.08579	0.061441	0.655927	0.656221	0.646973	0.093054	0.112511	0.06434	0.056849	0.048289	0.049901	0.044688	0.058226	0.088294	0.11531	0.080835	0.076269	0.112017	0.071749	0.092339	0.096528	0.189718	0.164582	0.226689	0.902883	0.888694
0.010264	0.010295	0.020003	0.056959	0.013803	0.01126	0.015131	0.00755	0.028814	0.021448	0.016656	0.013687	0.011179	0.033093	0.009075	0.040912	0.011381	0.05703	0.045744	0.009492	0.019563	0.034574	0.042989	0.940704	0.068954	0.043505	0.973254	0.971985	0.977951	0.077321	0.087217	0.057542	0.051064	0.058004	0.061548	0.070515	0.086934	0.131628	0.13977	0.125621	0.132319	0.165986	0.139631	0.159719	0.15221	0.200753	0.194235	0.203283	0.152775	0.102294
0.002317	0.002142	0.009836	0.034394	0.004825	0.002868	0.005732	0.000644	0.016499	0.011272	0.005083	0.00431	0.006607	0.023652	0.006097	0.028024	0.008121	0.051635	0.033915	0.009316	0.011427	0.113955	0.11292	0.195798	0.220743	0.608131	0.622509	0.637365	0.629476	0.637185	0.64752	0.627298	0.623879	0.528827	0.530573	0.521819	0.521927	0.532339	0.461692	0.428493	0.424826	0.439884	0.420336	0.423853	0.423328	0.437664	0.429121	0.450785	0.796555	0.782198
0.002295	0.002224	0.009032	0.038953	0.004822	0.003146	0.005649	0.000577	0.018296	0.012909	0.010275	0.005233	0.00371	0.02338	0.003681	0.028916	0.006755	0.056405	0.034589	0.006249	0.00817	0.021805	0.029422	0.016673	0.029969	0.524486	0.548544	0.550786	0.544959	0.556572	0.566793	0.544216	0.541201	0.534333	0.534178	0.529095	0.535029	0.543621	0.558005	0.538941	0.534684	0.54836	0.533417	0.534618	0.533215	0.542325	0.540119	0.562476	0.978433	0.970983
0.004539	0.004599	0.014174	0.049743	0.008185	0.005108	0.010617	0.002326	0.024774	0.016382	0.010623	0.009363	0.007575	0.029201	0.005794	0.036492	0.008013	0.062604	0.047784	0.009238	0.019601	0.727183	0.707978	0.705132	0.739937	0.917522	0.821492	0.812129	0.796061	0.95579	0.971326	0.79799	0.785017	0.09068	0.106364	0.108891	0.077068	0.086425	0.121592	0.087248	0.092314	0.114999	0.071399	0.087597	0.098925	0.782898	0.7783	0.787278	0.812526	0.793617
0.003522	0.004406	0.013094	0.04933	0.007082	0.004014	0.010034	0.001445	0.024025	0.016641	0.009948	0.010703	0.008676	0.0328	0.006595	0.040043	0.009444	0.060132	0.048797	0.00951	0.017913	0.480202	0.471666	0.465898	0.498363	0.708354	0.772706	0.759154	0.747055	0.738912	0.741658	0.524844	0.516602	0.056738	0.055185	0.058195	0.048974	0.060545	0.080932	0.055107	0.047855	0.088517	0.045836	0.054566	0.076625	0.525637	0.566663	0.574149	0.543567	0.509549
0.003446	0.003585	0.012339	0.048481	0.006517	0.003557	0.007976	0.000778	0.022525	0.015855	0.007615	0.00685	0.00453	0.028194	0.004544	0.036462	0.010811	0.060765	0.04038	0.008712	0.011797	0.029028	0.027999	0.015549	0.040047	0.032182	0.209085	0.631201	0.62303	0.466415	0.471945	0.455396	0.457674	0.452464	0.448462	0.439332	0.44389	0.450268	0.466165	0.45691	0.449657	0.4588	0.445349	0.448073	0.448879	0.45213	0.448559	0.470375	0.80645	0.796168
0	0.005703	0.020913	0.036122	0.007605	0	0.013308	0.001901	0.015209	0.028517	0.007605	0.001901	0.001901	0.026616	0.030418	0.076046	0.034221	0.110266	0.104563	0.04943	0.079848	0.174905	0.195817	0.153992	0.249049	0.243346	0.26616	0.387833	0.374525	0.425856	0.410646	0.382129	0.344106	0.279468	0.304183	0.1673	0.184411	0.169202	0.241445	0.23384	0.239544	0.258555	0.201521	0.190114	0.214829	0.224335	0.306084	0.230038	0.425856	0.404943
0.013798	0.018525	0.025611	0.054498	0.021106	0.018814	0.023137	0.016693	0.034563	0.029237	0.023009	0.022086	0.019989	0.036174	0.019353	0.041936	0.020698	0.057021	0.052592	0.022004	0.026701	0.339056	0.337026	0.32944	0.672395	0.66162	0.684504	0.966578	0.978014	0.976608	0.982543	0.981508	0.980833	0.681807	0.682239	0.427137	0.412462	0.411093	0.430951	0.405044	0.106567	0.126376	0.094406	0.12315	0.138409	0.129131	0.137998	0.169298	0.167341	0.1263
0.003863	0.003402	0.010741	0.041549	0.005599	0.003423	0.007627	0.001028	0.021152	0.01473	0.007703	0.008335	0.005047	0.022492	0.004615	0.031963	0.006161	0.05157	0.040339	0.007953	0.009827	0.180774	0.17338	0.16662	0.196721	0.185346	0.185143	0.956576	0.967452	0.982206	0.974341	0.979192	0.978216	0.822454	0.823397	0.064552	0.049757	0.037513	0.088695	0.049164	0.046279	0.080002	0.041805	0.04461	0.058868	0.059617	0.045659	0.088528	0.405366	0.384293
0.005188	0.005692	0.014868	0.053961	0.008479	0.005531	0.009797	0.002251	0.023379	0.017547	0.010837	0.008843	0.007043	0.029607	0.324311	0.358088	0.333948	0.379301	0.367778	0.336274	0.340347	0.593247	0.588144	0.597931	0.714835	0.712338	0.64903	0.826562	0.821728	0.803248	0.821085	0.484929	0.465763	0.231139	0.224933	0.075807	0.06319	0.068196	0.119659	0.079569	0.088005	0.110023	0.077275	0.100311	0.102197	0.456072	0.453854	0.460092	0.567435	0.541601
0.011797	0.01249	0.021206	0.074215	0.0371	0.034805	0.039348	0.031417	0.050452	0.045709	0.039148	0.038116	0.03519	0.056628	0.035375	0.062064	0.039487	0.077449	0.065868	0.035806	0.051699	0.060555	0.069733	0.059246	0.079882	0.076941	0.965873	0.971509	0.978609	0.146936	0.142855	0.121987	0.119092	0.123543	0.118476	0.127023	0.150062	0.218779	0.213944	0.236244	0.290792	0.319191	0.34973	0.451989	0.463216	0.571019	0.628987	0.706944	0.537939	0.485346
0.003186	0.004762	0.01339	0.056317	0.007089	0.00512	0.010025	0.001181	0.02499	0.019333	0.009273	0.007554	0.005084	0.029752	0.004798	0.03659	0.006015	0.05843	0.046794	0.008628	0.017901	0.396083	0.395689	0.383015	0.612796	0.841681	0.855966	0.645018	0.634349	0.633669	0.65515	0.621317	0.628549	0.073646	0.062117	0.057678	0.053382	0.052952	0.084136	0.062905	0.061473	0.088504	0.045756	0.051699	0.052916	0.057069	0.05911	0.069385	0.192152	0.166876
0.008898	0.009325	0.015803	0.050968	0.012884	0.010606	0.015589	0.007973	0.027406	0.024416	0.016871	0.015661	0.014379	0.034667	0.379342	0.407247	0.386745	0.430453	0.418494	0.388667	0.395786	0.581862	0.590333	0.570046	0.751495	0.751424	0.59375	0.613966	0.604285	0.612472	0.617668	0.263098	0.260108	0.087628	0.083499	0.076096	0.067768	0.087628	0.133756	0.107133	0.118665	0.13639	0.111404	0.133969	0.141942	0.306165	0.326595	0.327876	0.530823	0.493309
0.003955	0.004035	0.013723	0.053115	0.00787	0.004295	0.009129	0.001099	0.026927	0.018298	0.009029	0.010807	0.006013	0.028106	0.006472	0.039052	0.009049	0.060286	0.048061	0.010387	0.013284	0.03306	0.03282	0.022113	0.050658	0.037594	0.034818	0.962286	0.964803	0.979905	0.970476	0.973912	0.973952	0.966401	0.966781	0.056251	0.04139	0.030982	0.078205	0.045864	0.044286	0.071193	0.037534	0.042209	0.05737	0.046803	0.051337	0.06518	0.085356	0.063223
0.003781	0.004947	0.012651	0.051913	0.008756	0.00435	0.010604	0.001706	0.028373	0.019133	0.010718	0.008074	0.005515	0.025928	0.008159	0.036703	0.006027	0.059476	0.051913	0.009894	0.023057	0.915591	0.887388	0.889208	0.932365	0.940325	0.962245	0.973134	0.965628	0.953687	0.963496	0.95545	0.951015	0.08023	0.086712	0.080514	0.051259	0.062461	0.072895	0.048701	0.049667	0.080173	0.0431	0.045147	0.054927	0.070251	0.053619	0.072326	0.098766	0.065617
0.004846	0.004817	0.014987	0.051075	0.009353	0.004888	0.011395	0.002859	0.027791	0.019509	0.010325	0.011691	0.009311	0.030468	0.009269	0.039821	0.011184	0.065232	0.179905	0.147	0.550449	0.409576	0.569887	0.43848	0.568183	0.065809	0.437818	0.447917	0.436606	0.081402	0.458102	0.432071	0.43169	0.040159	0.036877	0.045962	0.034525	0.059316	0.079642	0.061147	0.05254	0.071768	0.047582	0.051484	0.063992	0.060865	0.059597	0.098953	0.458397	0.444959
0.002933	0.002875	0.009938	0.041122	0.00548	0.003666	0.007024	0.001061	0.016383	0.012967	0.006407	0.006098	0.004708	0.022577	0.004593	0.028405	0.006484	0.05461	0.041141	0.007024	0.013238	0.439311	0.433831	0.429451	0.455694	0.459631	0.970534	0.977712	0.976921	0.979063	0.97941	0.978735	0.977905	0.561827	0.564683	0.561094	0.545212	0.547104	0.553259	0.54417	0.542299	0.55654	0.539366	0.540871	0.545	0.549516	0.543958	0.553008	0.563236	0.548937
0.003306	0.003784	0.012126	0.047185	0.006082	0.003939	0.008316	0.000839	0.024186	0.015548	0.00758	0.006689	0.004365	0.022986	0.006973	0.034401	0.0078	0.058148	0.04366	0.009181	0.016645	0.338869	0.331973	0.326098	0.382567	0.378874	0.385795	0.807399	0.779907	0.787358	0.788417	0.78085	0.779081	0.467911	0.468918	0.055372	0.042549	0.036777	0.071397	0.043169	0.036015	0.062138	0.029352	0.029649	0.036751	0.042627	0.038533	0.0703	0.666116	0.653125
0.003747	0.004224	0.014943	0.054073	0.007653	0.004542	0.011264	0.002067	0.026253	0.017987	0.010242	0.009288	0.009039	0.031249	0.010651	0.041741	0.013899	0.065996	0.510027	0.487067	0.54525	0.07349	0.569073	0.119342	0.562987	0.046215	0.072082	0.098154	0.086095	0.078305	0.108146	0.082847	0.090364	0.03536	0.035632	0.038948	0.036427	0.048623	0.071015	0.057639	0.046374	0.06427	0.047987	0.057253	0.070197	0.055186	0.064406	0.098971	0.446211	0.444916
0.000754	0.002638	0.010927	0.041258	0.007536	0.00358	0.007536	0.000942	0.0211	0.018839	0.194235	0.009043	0.169744	0.060286	0.021854	0.21364	0.176149	0.099472	0.230595	0.053316	0.061982	0.236812	0.243029	0.235494	0.255463	0.272419	0.28636	0.297099	0.286925	0.301809	0.303504	0.271854	0.2711	0.245479	0.238696	0.238131	0.203843	0.217973	0.095705	0.080445	0.060663	0.091372	0.054069	0.060475	0.057649	0.069894	0.080256	0.10324	0.718915	0.709118
0.002405	0.00296	0.010546	0.041443	0.00555	0.003885	0.007586	0.00111	0.015171	0.011286	0.007031	0.007216	0.00407	0.022387	0.00481	0.053654	0.020537	0.075486	0.07271	0.276041	0.27123	0.327475	0.337095	0.328585	0.340056	0.344311	0.817021	0.934505	0.924329	0.46087	0.222202	0.210731	0.180944	0.164847	0.157632	0.050139	0.066605	0.060685	0.080666	0.06568	0.050509	0.07308	0.046623	0.052544	0.078446	0.07271	0.514154	0.555227	0.919519	0.912673
0.003686	0.005759	0.024418	0.077632	0.011518	0.006911	0.013591	0.000461	0.034094	0.025801	0.016125	0.009214	0.00668	0.040313	0.007602	0.074637	0.03156	0.097443	0.082009	0.033633	0.049528	0.428703	0.415112	0.419949	0.831145	0.846118	0.889196	0.902787	0.889887	0.876987	0.877217	0.863856	0.493665	0.124395	0.123013	0.118867	0.082239	0.109883	0.141442	0.097904	0.092375	0.13384	0.084312	0.096982	0.136374	0.413499	0.40774	0.440452	0.482147	0.468556
0.003376	0.005064	0.010551	0.046001	0.007808	0.00422	0.01034	0.001055	0.022579	0.014349	0.415488	0.007386	0.369487	0.093691	0.039671	0.44081	0.382359	0.132728	0.460013	0.095801	0.110783	0.472885	0.483224	0.476472	0.48238	0.499261	0.517409	0.529226	0.525005	0.522895	0.52395	0.500739	0.504959	0.479004	0.466343	0.464655	0.394809	0.401773	0.089048	0.079131	0.071956	0.103819	0.063727	0.069635	0.061616	0.066048	0.075543	0.08947	0.491665	0.47605
0.014701	0.015726	0.020513	0.057436	0.020171	0.01641	0.020513	0.015043	0.031795	0.02906	0.021538	0.020855	0.019829	0.038291	0.018462	0.08547	0.049231	0.092308	0.080342	0.051966	0.069402	0.138803	0.142564	0.15453	0.181197	0.200684	0.735385	0.747692	0.731966	0.243077	0.236239	0.204103	0.210598	0.156239	0.159658	0.179829	0.187692	0.21265	0.246838	0.231795	0.248205	0.264957	0.25265	0.302222	0.292991	0.357607	0.389744	0.455043	0.611282	0.599658
0.004053	0.004728	0.014522	0.047281	0.006754	0.005404	0.011483	0.004053	0.025667	0.018237	0.009794	0.011145	0.00743	0.030733	0.011483	0.065856	0.033435	0.087808	0.074637	0.035461	0.042553	0.519419	0.532253	0.51773	0.657886	0.678825	0.729483	0.933806	0.92874	0.889564	0.900034	0.884498	0.796015	0.335022	0.331982	0.13644	0.092874	0.120905	0.147923	0.114151	0.120905	0.148936	0.113137	0.121581	0.149949	0.587977	0.56974	0.623776	0.610605	0.578858
0.003669	0.002897	0.010622	0.040556	0.005987	0.002897	0.006566	0.000579	0.019892	0.01236	0.004056	0.007918	0.006759	0.020664	0.008691	0.056199	0.025686	0.07416	0.062572	0.029162	0.037659	0.745268	0.727887	0.724218	0.749324	0.768637	0.936269	0.956161	0.958864	0.803206	0.802626	0.797992	0.796833	0.106412	0.107957	0.089803	0.070877	0.065856	0.08652	0.065276	0.06798	0.092314	0.056392	0.060062	0.064117	0.074353	0.063152	0.078409	0.252607	0.243144
0.015184	0.01692	0.024946	0.069848	0.019089	0.01757	0.024078	0.030369	0.045119	0.04577	0.04013	0.037093	0.036876	0.058351	0.03731	0.096312	0.064859	0.101085	0.101085	0.06269	0.070499	0.163341	0.161822	0.161822	0.185033	0.200651	0.939913	0.954881	0.949675	0.219523	0.22885	0.20564	0.201952	0.130586	0.175922	0.187852	0.204338	0.253579	0.291757	0.275922	0.30846	0.332755	0.341866	0.366161	0.347289	0.414317	0.426898	0.481128	0.397614	0.366377
0.002312	0.002324	0.00723	0.030556	0.004154	0.003076	0.004816	0.000819	0.015976	0.009927	0.007067	0.0062	0.038316	0.052336	0.075627	0.988442	0.972785	0.987003	0.989562	0.984517	0.986877	0.989995	0.992234	0.991777	0.991434	0.990555	0.992897	0.994022	0.99377	0.993824	0.993643	0.992138	0.99206	0.988906	0.988707	0.987876	0.987196	0.987942	0.988243	0.988213	0.988544	0.988117	0.986997	0.987864	0.946629	0.946887	0.947194	0.946273	0.989839	0.989213
0.003071	0.003029	0.011285	0.042703	0.006043	0.003655	0.008328	0.001365	0.02077	0.014784	0.008038	0.007583	0.005784	0.027283	0.0206	0.0513	0.024358	0.077534	0.058072	0.026208	0.028183	0.039989	0.046394	0.033461	0.051289	0.043437	0.056174	0.051398	0.044311	0.060956	0.067655	0.029863	0.03435	0.025976	0.021085	0.019044	0.027588	0.036278	0.057849	0.043536	0.032634	0.046022	0.027578	0.029997	0.027066	0.030798	0.037663	0.053817	0.506066	0.497294
0.002824	0.002731	0.009187	0.039683	0.00709	0.002758	0.466708	0.429073	0.076395	0.080295	0.076302	0.481871	0.479227	0.495079	0.478796	0.491195	0.481341	0.510094	0.507489	0.487175	0.486863	0.948885	0.93908	0.887675	0.502409	0.504506	0.51152	0.518451	0.510946	0.542654	0.524454	0.528425	0.509248	0.06039	0.059757	0.048504	0.048138	0.040344	0.130137	0.055846	0.151773	0.077263	0.045784	0.158612	0.148905	0.154734	0.142804	0.154548	0.306091	0.28232
0.00271	0.002666	0.007724	0.034018	0.007184	0.002099	0.55422	0.50858	0.089857	0.09727	0.094486	0.573067	0.570252	0.588326	0.568987	0.576701	0.571143	0.597286	0.594566	0.577831	0.575071	0.943139	0.936029	0.875011	0.413263	0.412453	0.421355	0.428175	0.418835	0.458077	0.431631	0.44144	0.42011	0.062803	0.06306	0.049744	0.047105	0.050635	0.153922	0.121229	0.110741	0.140076	0.109908	0.120689	0.117258	0.133067	0.267562	0.272694	0.297004	0.271412
0.005033	0.004972	0.013749	0.04493	0.008348	0.005892	0.010741	0.004297	0.024613	0.019887	0.010557	0.035723	0.037012	0.061318	0.033636	0.067947	0.039406	0.082617	0.083538	0.040879	0.049656	0.47821	0.472747	0.461147	0.687822	0.685981	0.743678	0.797017	0.75178	0.752578	0.768966	0.709182	0.691505	0.438252	0.440523	0.384299	0.227474	0.247974	0.25577	0.227167	0.226983	0.256199	0.2144	0.213909	0.228885	0.259575	0.242143	0.265713	0.485514	0.446661
0.004641	0.006225	0.012531	0.044896	0.007305	0.005451	0.009119	0.002664	0.021442	0.016022	0.00935	0.009834	0.006124	0.025403	0.006436	0.031723	0.006346	0.05511	0.049937	0.016016	0.020286	0.338193	0.340666	0.337144	0.701387	0.694124	0.703468	0.734159	0.660516	0.670099	0.67532	0.659993	0.660401	0.511946	0.511403	0.478617	0.211533	0.214239	0.235391	0.211893	0.207046	0.22796	0.200023	0.204028	0.2096	0.215178	0.210548	0.237917	0.5768	0.560614
0.003351	0.003159	0.00998	0.040148	0.006545	0.00448	0.008034	0.010484	0.027406	0.022386	0.016129	0.017186	0.016837	0.033555	0.015516	0.0398	0.018158	0.052085	0.044543	0.015721	0.022986	0.354042	0.348962	0.342693	0.368645	0.365895	0.815161	0.82143	0.812519	0.383717	0.390467	0.36718	0.363601	0.04823	0.046633	0.044363	0.042742	0.054668	0.060973	0.046957	0.044327	0.065596	0.036845	0.04321	0.052986	0.105	0.230187	0.24646	0.416972	0.392412
0.00283	0.002978	0.009643	0.039914	0.005389	0.003055	0.007574	0.00994	0.025804	0.022516	0.015729	0.017166	0.016779	0.03644	0.014942	0.043079	0.017508	0.054831	0.050499	0.017198	0.02271	0.347601	0.34178	0.333406	0.363432	0.357515	0.789154	0.79629	0.785924	0.378426	0.38863	0.361505	0.357263	0.047373	0.046934	0.043498	0.043956	0.059704	0.067871	0.044201	0.040011	0.066105	0.031251	0.038509	0.050995	0.070437	0.201622	0.222411	0.422814	0.391215
0.00638	0.007355	0.014709	0.04344	0.01043	0.007603	0.012283	0.005158	0.022618	0.019619	0.013353	0.01576	0.015741	0.035742	0.01278	0.039505	0.014079	0.05792	0.052342	0.014977	0.022121	0.085715	0.076794	0.071923	0.113185	0.08965	0.138191	0.936139	0.942214	0.935509	0.926435	0.927161	0.92206	0.87883	0.887637	0.10329	0.071044	0.067242	0.125697	0.066039	0.063746	0.09689	0.046898	0.043937	0.143329	0.129632	0.855677	0.915661	0.892259	0.132498
0.004127	0.00443	0.011927	0.044307	0.006375	0.005035	0.008427	0.003761	0.024647	0.01815	0.009985	0.010295	0.009095	0.029719	0.007519	0.035599	0.010221	0.044122	0.042819	0.008121	0.278399	0.576525	0.56273	0.560877	0.600736	0.648435	0.656792	0.979561	0.978642	0.730534	0.734358	0.726577	0.72458	0.425129	0.424047	0.114036	0.096635	0.10872	0.135242	0.10552	0.106627	0.136243	0.098551	0.102556	0.131588	0.358726	0.339874	0.361339	0.379047	0.341967
0.002743	0.002758	0.009465	0.03772	0.005133	0.003116	0.006725	0.000678	0.026677	0.021865	0.01587	0.018082	0.016928	0.033639	0.015184	0.040998	0.016854	0.055216	0.049796	0.018639	0.024922	0.606614	0.594623	0.592064	0.61793	0.623966	1.14236	0.636783	0.53871	0.547748	0.561781	0.532748	0.540687	0.052665	0.059243	0.061543	0.043871	0.048708	0.082826	0.045386	0.034638	0.073195	0.029572	0.13121	0.138337	0.229275	0.206208	0.238331	0.429926	0.406678
0.003404	0.004926	0.017693	0.064124	0.008314	0.005334	0.011974	0.000937	0.031117	0.022635	0.011654	0.011205	0.008706	0.037869	0.005655	0.04857	0.009371	0.072286	0.061794	0.009531	0.023364	0.602214	0.584264	0.580091	0.616471	0.621301	1.30023	0.655061	0.640187	0.645922	0.66106	0.633323	0.639482	0.064597	0.074305	0.076003	0.057981	0.060256	0.101088	0.059927	0.049859	0.085206	0.044405	0.117556	0.157139	0.67969	0.767675	0.77981	0.78371	0.771071
[truncated: 76 more columns]

## Sheet: Figure 4
Phenotype frequencies for each generation of the cage trial assay
		Generation
Cages	Phenotype	F0	F1	F2	F3	F4	F5	F6
A1	TH	50.00%	44.23%	33.50%	28.07%	30.47%	27.59%	19.63%
	kmosgRNAs	0.00%	33.17%	43.00%	46.32%	36.48%	38.42%	36.53%
	bgcn-Cas9	0.00%	12.50%	9.50%	10.88%	12.45%	13.30%	13.24%
	WT	50.00%	10.10%	14.00%	14.74%	20.60%	20.69%	30.59%
A2	TH	50.00%	35.00%	31.50%	22.54%	22.16%	27.18%	24.60%
	kmosgRNAs	0.00%	44.00%	43.50%	65.57%	67.01%	60.68%	54.01%
	bgcn-Cas9	0.00%	8.50%	6.50%	5.33%	4.64%	4.85%	8.02%
	WT	50.00%	12.50%	18.50%	6.56%	6.19%	7.28%	13.37%
B1	kmosgRNAs	50.00%	54.15%	40.00%	49.81%	50.85%	49.02%	33.00%
	WT	50.00%	45.85%	60.00%	50.19%	49.15%	50.98%	67.00%
B2	kmosgRNAs	50.00%	56.42%	52.00%	46.80%	41.25%	31.92%	24.29%
	WT	50.00%	43.58%	48.00%	53.20%	58.75%	68.08%	75.71%
C1	kmosgRNAs	100.00%	72.99%	67.50%	68.47%	72.97%	72.73%	65.12%
	WT	0.00%	27.01%	32.50%	31.53%	27.03%	27.27%	34.88%
C2	kmosgRNAs	100.00%	80.28%	74.00%	69.12%	65.60%	55.77%	55.10%
	WT	0.00%	19.72%	26.00%	30.88%	34.40%	44.23%	44.90%
D1	bgcn-Cas9	50.00%	54.23%	50.00%	47.18%	51.50%	58.91%	51.96%
	WT	50.00%	45.77%	50.00%	52.82%	48.50%	41.09%	48.04%
D2	bgcn-Cas9	50.00%	52.94%	32.50%	32.45%	33.67%	35.90%	44.39%
	WT	50.00%	47.06%	67.50%	67.55%	66.33%	64.10%	55.61%
E1	bgcn-Cas9	100.00%	79.21%	79.00%	78.22%	67.11%	68.10%	65.24%
	WT	0.00%	20.79%	21.00%	21.78%	32.89%	31.90%	34.76%
E2	bgcn-Cas9	100.00%	70.19%	52.50%	55.76%	57.67%	46.80%	57.21%
	WT	0.00%	29.81%	47.50%	44.24%	42.33%	53.20%	42.79%
F1	WT	0.00%	100.00%	100.00%	100.00%	100.00%	100.00%	100.00%
F2	WT	0.00%	100.00%	100.00%	100.00%	100.00%	100.00%	100.00%
Code for generating the data points from the modelling is available at osf.io/bp4yh

## Sheet: Figure 5
a) F2 generation
kmosgRNAs
-78	-77	-76	-75	-74	-73	-72	-71	-70	-69	-68	-67	-66	-65	-64	-63	-62	-61	-60	-59	-58	-57	-56	-55	-54	-53	-52	-51	-50	-49	-48	-47	-46	-45	-44	-43	-42	-41	-40	-39	-38	-37	-36	-35	-34	-33	-32	-31	-30	-29
0.983658	0.983731	0.976843	0.97699	0.976843	0.977063	0.977063	0.976696	0.940642	0.940569	0.940862	0.940789	0.894475	0.894401	0.869852	0.857101	0.847428	0.818775	0.818848	0.814598	0.814524	0.739044	0.729884	0.697714	0.582515	0.453759	0.225194	0.337755	0.429283	0.590503	0.589843	0.598271	0.606771	0.597904	0.582515	0.573648	0.582368	0.52411	0.52411	0.53261	0.506229	0.506229	0.501979	0.429723	0.425986	0.369192	0.333724	0.310494	0.473399	0.50916
0.961128	0.960969	0.961287	0.961287	0.961447	0.961128	0.961447	0.961606	0.938984	0.926717	0.913175	0.913334	0.898678	0.898996	0.865541	0.830174	0.795603	0.796877	0.739685	0.755138	0.740003	0.720567	0.694759	0.681376	0.621953	0.498964	0.412617	0.488609	0.516648	0.588338	0.601083	0.608412	0.610961	0.614306	0.614306	0.642345	0.633264	0.596623	0.571929	0.538314	0.529074	0.524932	0.524614	0.517445	0.517763	0.502947	0.388721	0.367851	0.450374	0.466146
0.954383	0.95276	0.948214	0.948214	0.94724	0.942857	0.939448	0.936039	0.924026	0.921266	0.921266	0.909416	0.901948	0.896266	0.886526	0.863312	0.84026	0.826299	0.815909	0.790747	0.787662	0.737662	0.723214	0.693994	0.592045	0.469643	0.290747	0.315097	0.430032	0.57289	0.587175	0.598052	0.599026	0.601623	0.59513	0.610552	0.588961	0.562175	0.574188	0.550162	0.489773	0.503896	0.480032	0.405195	0.401136	0.35276	0.298052	0.253734	0.393994	0.404383
0.985484	0.985753	0.970699	0.970968	0.970968	0.966129	0.957258	0.95672	0.956452	0.944624	0.956183	0.945968	0.934677	0.910215	0.906183	0.89328	0.871505	0.882527	0.870968	0.852151	0.863172	0.848118	0.848387	0.792473	0.690323	0.598925	0.326344	0.29543	0.395699	0.586828	0.587366	0.587903	0.580645	0.581989	0.576075	0.621774	0.603226	0.570968	0.566129	0.542473	0.489247	0.468817	0.429301	0.370699	0.370161	0.351882	0.310484	0.272312	0.377419	0.393817
0.002212	0.002212	0.002212	0.002212	0.002212	0.002212	0.00235	0.00235	0.00235	0.002212	0.002212	0.002212	0.002074	0.002074	0.002074	0.002074	0.002074	0.002074	0.002074	0.001935	0.001935	0.001935	0.001935	0.019215	0.019215	0.019353	0.019215	0.001797	0.001797	0.002212	0.002212	0.964473	0.963091	0.964612	0.969726	0.9671	0.970141	0.969726	0.970141	0.969865	0.965856	0.965856	0.96627	0.949682	0.946779	0.948438	0.932955	0.970694	0.991568	0.992121
0.987995	0.987395	0.987995	0.987395	0.987995	0.987995	0.987995	0.967587	0.967587	0.966987	0.967587	0.967587	0.966987	0.966987	0.967587	0.967587	0.967587	0.967587	0.955582	0.941176	0.941176	0.920768	0.921969	0.921369	0.826531	0.839136	0.730492	0.695678	0.789316	0.854742	0.855342	0.854142	0.854742	0.857143	0.84934	0.918367	0.917767	0.918367	0.933373	0.932173	0.911765	0.911765	0.865546	0.82533	0.82533	0.82473	0.823529	0.82473	0.797719	0.797719
0.984582	0.984436	0.984291	0.984436	0.972509	0.9648	0.965236	0.946036	0.935709	0.935564	0.935709	0.941673	0.941091	0.914909	0.910109	0.863564	0.863418	0.864291	0.838545	0.819782	0.832	0.787491	0.753455	0.765382	0.661964	0.537164	0.410327	0.566691	0.666473	0.753745	0.760873	0.748945	0.737018	0.7376	0.742982	0.699636	0.694982	0.678255	0.686691	0.661818	0.603636	0.592727	0.579345	0.541818	0.533964	0.482764	0.456291	0.457455	0.562764	0.560873
0.952701	0.952469	0.952237	0.952469	0.952701	0.94505	0.94134	0.932298	0.93253	0.932761	0.93253	0.924183	0.925574	0.898447	0.883144	0.879434	0.878507	0.878275	0.871551	0.838396	0.830049	0.76281	0.740088	0.71412	0.628101	0.56434	0.386274	0.435428	0.484118	0.651982	0.645954	0.650128	0.669835	0.691862	0.697195	0.707396	0.670763	0.644331	0.628797	0.646882	0.628101	0.618131	0.612335	0.588222	0.554602	0.54811	0.494319	0.466497	0.584976	0.591931
1	1	1	1	1	1	0.998661	0.650602	0.647925	0.649264	0.649264	0.649264	0.647925	0.649264	0.649264	0.649264	0.647925	0.649264	0.649264	0.649264	0.646586	0.649264	0.649264	0.649264	0.649264	0.649264	0.649264	0.649264	0.649264	0.649264	0.649264	0.649264	0.998661	1	0.998661	0.998661	0.994645	0.995984	0.998661	1	1	1	1	1	1	0.998661	0.866131	0.866131	0.83668	0.83668
non-kmosgRNAs
-78	-77	-76	-75	-74	-73	-72	-71	-70	-69	-68	-67	-66	-65	-64	-63	-62	-61	-60	-59	-58	-57	-56	-55	-54	-53	-52	-51	-50	-49	-48	-47	-46	-45	-44	-43	-42	-41	-40	-39	-38	-37	-36	-35	-34	-33	-32	-31	-30	-29
0.999891	0.999455	0.999782	0.999891	0.999891	0.999673	0.999673	0.999564	0.999891	0.999782	0.999782	0.999891	0.999891	0.999782	0.999564	0.999891	1	1	0.999891	0.000763	0.000981	0.000109	0.000109	0.000109	0.000109	0.000109	0.999128	0.998801	0.999673	0.999673	0.999455	0.999891	0.999891	0.995531	0.999891	0.999891	0.999564	1	0.999673	0.999891	0.999782	0.999564	1	0.999128	1	0.999891	0.999891	1	0.999237	0.999673
0.999817	0.999725	0.999908	0.999451	0.999725	0.999817	0.999634	1	0.999817	1	0.999817	0.999908	0.999634	0.999817	0.999908	0.999908	0.999908	0.999725	0.999817	0.999725	0.999817	0.999817	0.999908	0.999451	0.999634	0.999542	0.000183	9.15e-05	0.000183	0.999908	1	0.999908	0.999451	0.999817	0.999725	1	0.999542	0.999725	0.999817	0.999725	1	0.999908	0.999817	0.999176	0.999725	0.999817	0.999725	0.999908	0.999634	0.999908
0.999454	1	0.999672	0.999891	0.999891	0.999781	0.999781	0.999563	1	0.999672	0.999781	0.999781	0.999781	0.999891	0.999672	0.999563	1	0.999891	1	0.999891	1	0.999454	0.999781	0.999781	0.999454	0.999454	0.584372	0.000328	0.000437	0.415519	0.41541	0.41541	0.415519	0.415628	0.415519	0.999672	0.999672	0.999891	1	1	1	0.999672	0.999891	0.999563	0.999344	0.584918	0.584809	0.584809	0.58459	0.584809
0.999369	0.998737	1	1	1	1	1	1	1	0.999369	0.999369	0.999369	1	1	1	1	1	1	1	1	1	1	0.999369	1	0.386364	0.386995	-0.38573	0	0.386364	0.385732	0.386364	0.386364	0.386364	0.386364	0.385732	0.386364	0.386364	0.386364	0.386364	0.385732	0.386364	0.386364	0.386364	0.386364	0.386364	0.386364	0.386364	0.386364	0.386364	0.386364
b) F4 generation
kmosgRNAs
-78	-77	-76	-75	-74	-73	-72	-71	-70	-69	-68	-67	-66	-65	-64	-63	-62	-61	-60	-59	-58	-57	-56	-55	-54	-53	-52	-51	-50	-49	-48	-47	-46	-45	-44	-43	-42	-41	-40	-39	-38	-37	-36	-35	-34	-33	-32	-31	-30	-29
0.999612	0.999871	0.999612	0.999354	1	0.999612	1	0.999612	1	0.999354	0.999612	0.999871	0.999612	0.999741	0.999741	0.999612	0.999354	0.999871	0.999871	0.999612	0.999741	0.999741	0.999741	0.999612	0.999612	0.746865	0.156432	0.000129	0.000259	0.590821	0.590692	0.590562	0.590821	0.590821	0.59095	0.59108	0.590821	0.59108	0.59095	0.591209	0.590821	0.591209	0.591209	0.590433	0.59095	0.590692	0.474725	0.137427	0.137557	0.137557
1	0.99839	1	1	1	1	1	1	1	1	1	1	0.99839	1	1	1	1	1	1	1	1	1	1	1	0.996779	1	1	0	0	0	0	0	0	0	0	0	0	0	0	0	0	0	0	0	0	0	0	0	0	0
0.999764	0.999882	0.999646	0.999882	0.999882	0.999646	1	0.999646	0.999646	0.999764	0.999764	0.999764	0.999646	0.99941	0.99941	0.999764	0.999646	0.999882	1	0.999882	0.999646	0.999764	1	0.999882	0.999528	0.999528	0.000472	0.000472	0.000354	0.99941	0.999764	0.99941	0.999646	0.999764	0.999646	0.999882	0.999882	1	1	0.999764	0.999882	0.999764	0.999882	0.998585	1	0.99941	0.999646	0.999646	1	0.999882
non-kmosgRNAs
-78	-77	-76	-75	-74	-73	-72	-71	-70	-69	-68	-67	-66	-65	-64	-63	-62	-61	-60	-59	-58	-57	-56	-55	-54	-53	-52	-51	-50	-49	-48	-47	-46	-45	-44	-43	-42	-41	-40	-39	-38	-37	-36	-35	-34	-33	-32	-31	-30	-29
0.999185	1	1	0.997555	1	1	1	1	0.999185	0.568867	0.568867	0.568867	0.568052	0.568867	0.568867	0.568052	0.568867	0.567237	0.568867	0.568052	0.568052	0.568052	0.568052	0.568052	0.568052	0.568052	0.568052	0.000815	0.000815	0.00163	0.00163	0.00163	0.00163	0.00163	0.00163	0.568867	0.568867	0.568867	0.568867	1	1	1	1	0.999185	1	0.999185	1	0.429503	1	1
0.999678	0.999824	0.999736	0.999912	0.999824	0.999854	0.999795	0.999795	0.999824	0.517018	0.51696	0.51693	0.517018	0.516989	0.517047	0.517018	0.51696	0.517047	0.517018	0.517047	0.516901	0.516901	0.517047	0.517018	0.517047	0.516842	0.516667	5.86e-05	5.86e-05	0.000205	0.000234	0.000234	0.000234	0.000234	0.000234	0.51693	0.51693	0.51693	0.516901	0.999678	0.999766	0.999414	0.999795	0.999473	0.998799	0.999443	0.999707	0.487463	0.999707	0.999707
0.999859	0.999789	0.999789	0.99993	0.999859	0.999789	0.999789	0.999859	0.999859	0.550877	0.550595	0.550595	0.550595	0.550736	0.550595	0.550736	0.550525	0.550525	0.550525	0.550665	0.550525	0.550736	0.550454	0.550454	0.550384	0.550454	0.54982	0.000352	0.000352	0.000704	0.000915	0.000915	0.000915	0.000915	0.000915	0.550313	0.550595	0.550595	0.550736	0.999648	0.999859	0.999648	0.999789	0.999437	0.999155	0.999014	0.999507	0.999789	0.999718	0.999859
1	0.999371	0.999843	1	1	0.999843	0.999843	0.999371	1	0.999843	1	0.999843	0.999843	0.999843	0.999843	0.999528	0.999843	1	0.999843	0.999843	0.999843	0.999528	0.999371	0.049379	0.969335	0.019814	0.00346	0.952194	0.952508	0.018399	0.019028	0.968234	0.968706	0.969492	0.969492	0.971065	0.971065	0.970907	0.971065	0.971065	0.970593	0.97075	0.971222	0.971222	0.971222	0.970593	0.970278	0.970436	0.969335	0.969492
0.999081	1	0.999081	0.999081	1	1	1	0.99954	1	0.999081	0.99954	0.99954	0.99954	0.99954	0.99954	1	0.999081	1	1	1	0.99954	0.551011	0.55193	0.55193	0.551011	0.551471	0.545037	0.001379	0.001379	0.007353	0.007353	0.007353	0.007353	0.455423	0.455423	0.999081	0.999081	1	0.99954	1	1	1	1	1	0.998621	0.99954	0.99954	0.449449	0.999081	0.998162
c)F5 generation
kmosgRNAs
-78	-77	-76	-75	-74	-73	-72	-71	-70	-69	-68	-67	-66	-65	-64	-63	-62	-61	-60	-59	-58	-57	-56	-55	-54	-53	-52	-51	-50	-49	-48	-47	-46	-45	-44	-43	-42	-41	-40	-39	-38	-37	-36	-35	-34	-33	-32	-31	-30	-29
0.994626	0.993217	0.993212	0.992407	0.992607	0.99237	0.992565	0.992465	0.992602	0.991887	0.991787	0.991166	0.989741	0.989331	0.989384	0.988916	0.988369	0.987386	0.98626	0.986145	0.98595	0.984562	0.984052	0.9833	0.979356	0.978242	0.000941	0.000789	0.000925	0.95703	0.95734	0.95724	0.956956	0.953696	0.943317	0.908507	0.868566	0.813986	0.778745	0.758028	0.724255	0.698358	0.672929	0.614411	0.606397	0.549461	0.444271	0.38428	0.508158	0.521146
0.982714	0.978501	0.978356	0.97821	0.978646	0.978646	0.970366	0.970511	0.978646	0.978501	0.978356	0.963103	0.962812	0.962667	0.963103	0.95889	0.959181	0.95889	0.959181	0.959181	0.959035	0.946688	0.946543	0.946688	0.954678	0.944364	0.00828	0.00828	0.00828	0.92025	0.92025	0.920395	0.920395	0.920395	0.902237	0.885822	0.869698	0.819727	0.782249	0.755811	0.689134	0.676351	0.641052	0.594858	0.576119	0.48896	0.433905	0.404707	0.577571	0.582365
0.999637	0.999727	0.999909	0.999909	0.999727	0.999818	0.999727	0.999818	0.999909	0.999637	0.999818	0.999909	1	0.999273	0.999818	0.999546	0.999909	0.999637	0.999637	0.999818	0.999909	0.999909	0.999727	0.999637	0.999727	0.999637	0.999455	0.000273	0.000273	0.000273	0.000273	0.000273	0.000273	0.000363	0.000363	0.548841	0.548841	0.548841	0.548841	0.54866	0.548841	0.548751	0.548751	0.548751	0.548932	0.548841	0.548841	0.000273	0.548932	0.548932
0.997543	0.998362	0.998362	0.998362	0.998362	0.998362	0.998362	0.998362	0.995905	0.994267	0.994267	0.993448	0.974611	0.974611	0.974611	0.973792	0.973792	0.972973	0.972973	0.972973	0.972973	0.968878	0.968059	0.968878	0.968059	0.963964	0	0.000819	0	0.949222	0.949222	0.948403	0.949222	0.945127	0.932023	0.910729	0.874693	0.837838	0.813268	0.802621	0.763309	0.741196	0.719083	0.676495	0.666667	0.633088	0.550369	0.5086	0.552826	0.565111
0.991937	0.99157	0.991754	0.99157	0.991937	0.986073	0.986256	0.986073	0.986256	0.986439	0.986073	0.978926	0.978743	0.978376	0.978926	0.97856	0.978926	0.978926	0.978743	0.978926	0.978743	0.973978	0.974162	0.968298	0.962067	0.961334	0.007147	0.004032	0.004215	0.954187	0.954737	0.957119	0.950706	0.944475	0.942093	0.894814	0.856698	0.800073	0.789261	0.758292	0.699835	0.673264	0.656038	0.60711	0.593916	0.537292	0.468939	0.435221	0.579073	0.594283
0.933689	0.921805	0.909749	0.90217	0.90217	0.901998	0.902342	0.89752	0.877885	0.87754	0.877368	0.86135	0.846538	0.835515	0.786428	0.786945	0.764898	0.745608	0.737513	0.728557	0.728557	0.63176	0.617809	0.579917	0.543576	0.423011	0.428006	0.479332	0.527385	0.63021	0.660524	0.659835	0.661385	0.682742	0.659662	0.715122	0.68877	0.657079	0.655529	0.642267	0.603686	0.588529	0.556149	0.516362	0.502067	0.48691	0.424905	0.398209	0.521185	0.525835
0.989157	0.989467	0.989467	0.986989	0.986059	0.986679	0.986679	0.98575	0.98575	0.98544	0.98544	0.98544	0.98482	0.984511	0.984201	0.982962	0.982962	0.981722	0.982342	0.982032	0.982032	0.978934	0.978934	0.978315	0.974597	0.974907	0.000929	0.00031	0.019517	0.963445	0.944548	0.944548	0.944548	0.931846	0.916357	0.89715	0.844796	0.807311	0.792131	0.774473	0.744424	0.73544	0.713755	0.641884	0.628253	0.595105	0.517658	0.465923	0.568773	0.598823
1	0.999745	0.999617	0.999745	0.999872	0.999872	0.999745	1	0.999617	0.999745	0.999617	0.999617	0.999745	1	0.999617	1	1	0.999617	0.999745	0.999617	0.999872	0.999872	0.999872	1	0.998979	0.999872	0.999872	0	0	0	0	0	0	0.000128	0.000128	0.978422	0.978422	0.978166	0.978039	0.978422	0.978422	0.977656	0.978166	0.978166	0.971655	0.979571	0.979826	0.98621	0.993233	0.999872
1	0.999874	0.999874	0.999747	1	0.999747	0.999621	0.999747	0.999874	0.329834	0.329708	0.329834	0.329834	0.329834	0.329708	0.329834	0.329708	0.329581	0.329708	0.329834	0.329708	0.329834	0.329708	0.329708	0.329834	0.329708	0.329328	0.329455	0.329328	0.329581	0.329581	0.329708	0.329581	0.329581	0.329708	0.329708	0.329581	0.329708	0.329455	0.999747	0.999747	0.999368	0.999621	0.999747	0.998735	0.999115	0.999368	0.999368	0.999874	0.999747
0.962084	0.967267	0.966585	0.96713	0.962902	0.953355	0.953355	0.953355	0.94299	0.93126	0.930987	0.922668	0.922122	0.922531	0.907801	0.883524	0.883388	0.866476	0.83006	0.790098	0.778914	0.687807	0.678805	0.646072	0.553191	0.406028	0.259274	0.337834	0.410666	0.485816	0.519913	0.525095	0.528096	0.509547	0.508183	0.563421	0.524414	0.478723	0.496045	0.487998	0.440944	0.440125	0.416121	0.37575	0.376023	0.328833	0.209083	0.204037	0.307556	0.344244
0.999653	0.998958	1	0.999653	1	0.999653	0.999826	1	1	0.353881	0.354055	0.353881	0.353707	0.353707	0.354055	0.354055	0.354055	0.354055	0.354055	0.354055	0.354055	0.353881	0.353707	0.353707	0.353534	0.353881	0.353186	0.353186	0.353013	0.353707	0.353881	0.353881	0.353881	0.354055	0.354055	0.354055	0.353534	0.353881	0.353707	0.999653	0.999479	0.999653	0.999653	0.999479	0.999479	0.999305	0.998958	0.999305	0.999132	0.999305
0.963821	0.963978	0.962882	0.962725	0.963038	0.962882	0.963038	0.962882	0.960532	0.943774	0.941112	0.941425	0.933125	0.932498	0.930775	0.9278	0.9278	0.92545	0.920282	0.9148	0.912451	0.848081	0.835082	0.826782	0.802349	0.771496	0.456382	0.42036	0.451057	0.752075	0.749099	0.762412	0.766484	0.806735	0.804385	0.848238	0.838998	0.832263	0.835239	0.845576	0.835709	0.836648	0.835395	0.825059	0.824589	0.799843	0.777134	0.728269	0.736257	0.740329
0.999532	0.999844	0.999844	0.99961	0.999844	0.999922	0.999766	0.999844	0.999766	0.999454	0.999688	0.999766	0.99961	0.999766	0.99961	0.99961	0.999688	0.999922	0.999688	0.999844	0.999844	0.999532	0.999844	0.999766	0.999454	0.999297	0.000312	0.000156	0.000234	0.999532	0.999766	0.999766	0.999844	0.999766	0.99961	0.99961	0.999532	0.999844	0.999688	0.999766	0.999922	0.999922	1	0.999375	0.999766	0.999844	0.999688	0.99961	0.999844	0.99961
0.999851	1	0.999554	1	1	0.999702	1	0.999851	0.999851	0.965025	0.964876	0.965173	0.965025	0.965173	0.965025	0.965173	0.925882	0.925584	0.926031	0.925882	0.925733	0.79238	0.79238	0.791636	0.791933	0.749963	0.405715	0.381456	0.381604	0.748921	0.749367	0.749219	0.749367	0.823188	0.823634	0.823337	0.823188	0.859205	0.859056	0.893883	0.786575	0.786427	0.74773	0.747284	0.747581	0.705164	0.705016	0.776455	0.719006	0.718857
0.999616	0.999808	0.999808	0.999808	0.999808	0.999424	0.999808	0.999808	0.999808	0.992325	0.992709	0.992517	0.992134	0.992517	0.992709	0.992709	0.992134	0.992134	0.992517	0.992517	0.992709	0.992325	0.992325	0.992325	0.9835	0.983308	0.969493	0.969685	0.978511	0.992325	0.992325	0.992325	0.992134	0.992134	0.991942	0.992325	0.992325	0.992325	0.991942	0.991366	0.991558	0.991558	0.991558	0.991366	0.991366	0.99175	0.98254	0.980814	0.985226	0.984843
0.999549	1	0.999549	0.999699	1	0.999549	1	0.999699	0.999699	0.999699	0.999398	0.99985	1	0.99985	0.999699	1	0.99985	1	1	0.999699	1	1	0.99985	0.99985	0.999699	0.999098	0.497143	0.00015	0.000301	0.502406	0.502556	0.502556	0.502556	0.502707	0.502556	0.99985	0.999699	0.99985	1	0.999699	0.999549	1	0.99985	0.99985	0.999549	0.999398	0.999699	0.999699	0.999398	0.999549
1	1	1	1	1	1	1	1	1	1	1	1	1	1	1	1	1	1	1	1	1	1	1	1	1	1	0.5	0.5	0.5	1	1	1	1	1	1	1	1	1	1	1	1	1	1	1	0.966667	0.966667	0.966667	0.9	1	1
0.99961	0.99961	1	0.99961	1	1	1	0.99961	0.99961	0.998442	0.99961	0.998831	0.999221	0.998831	0.999221	0.999221	0.99961	0.99961	0.998442	0.999221	0.99961	0.999221	0.99961	0.99961	0.998831	0.003896	-0.00701	0.00857	0.000779	0.011687	0.003896	0.011687	0.003896	0.011687	0.011687	0.011687	0.003896	0.003896	0.003896	0.004285	0.004285	0.012076	0.012076	0.012076	0.012076	0.004285	0.004285	0.012076	0.004285	0.004285
0.999252	0.999751	1	1	0.999875	0.999875	1	0.999875	0.999875	0.999501	0.999751	0.999875	1	0.999875	0.999501	0.999626	0.999751	0.999875	1	1	0.999875	0.999751	0.999875	0.999751	0.999751	0.999751	0.003742	0.003742	0.003742	0.999626	0.999875	0.999751	1	0.999376	0.999626	0.999875	0.999875	1	0.999626	0.999875	0.999626	0.999626	1	0.999626	0.999751	0.999626	0.999875	0.999751	0.999751	0.999626
0.999591	0.999591	0.999795	1	1	0.999182	0.999795	0.999795	0.999795	1	1	1	0.999591	0.999591	0.999591	0.999591	0.999795	0.999795	1	0.999795	0.999795	0.999591	1	1	1	0.000205	0.000205	0	0	0	0	0	0	0	0	0	0	0	0	0	0	0	0	0	0	0	0	0	0	0
non-kmosgRNAs
-78	-77	-76	-75	-74	-73	-72	-71	-70	-69	-68	-67	-66	-65	-64	-63	-62	-61	-60	-59	-58	-57	-56	-55	-54	-53	-52	-51	-50	-49	-48	-47	-46	-45	-44	-43	-42	-41	-40	-39	-38	-37	-36	-35	-34	-33	-32	-31	-30	-29
0.985845	0.984377	0.984901	0.983328	0.982909	0.982909	0.982384	0.982175	0.98186	0.980812	0.980497	0.979763	0.977666	0.977771	0.977351	0.977456	0.975883	0.975674	0.97494	0.973891	0.974415	0.971689	0.971165	0.970012	0.969802	0.96781	0.002307	0.000524	0.022124	0.95271	0.93132	0.93111	0.931006	0.918633	0.906994	0.886233	0.847017	0.806124	0.785467	0.765335	0.726014	0.721401	0.706721	0.637307	0.629548	0.596624	0.527629	0.480759	0.557513	0.596729
0.975884	0.975565	0.975246	0.975325	0.968538	0.968458	0.9675	0.966941	0.96734	0.965344	0.965903	0.965184	0.96191	0.961271	0.961191	0.959914	0.958716	0.957598	0.95632	0.954164	0.952647	0.942186	0.94035	0.939471	0.935718	0.932045	0.923581	0.038489	0.001358	0.019883	0.003274	0.001757	0.001757	0.001677	0.002316	0.837579	0.837579	0.835263	0.832309	0.822327	0.814901	0.774415	0.741675	0.678112	0.664777	0.634113	0.568953	0.504033	0.563763	0.602332
0.999409	1	0.999852	1	1	0.999852	0.999409	1	0.999705	0.999852	0.999705	0.999705	1	0.999705	0.999705	0.999705	1	1	0.999557	1	1	1	0.999852	0.999852	0.999409	0.999261	0.997784	0.00384	0.004136	0.005318	0.005318	0.005318	0.005318	0.005318	0.005318	0.999409	0.999705	0.999557	0.999114	0.998671	0.998523	0.998818	0.999557	0.999409	0.999261	0.99808	0.997637	0.528951	0.998523	0.998227
0.999709	0.999564	0.999782	0.999927	0.999927	0.999491	0.999927	0.999709	0.999855	0.999782	0.999564	0.999855	0.999782	0.999855	0.999782	0.999855	0.999855	0.999927	0.999636	0.999855	0.999927	0.999782	0.999927	0.999709	0.999855	1	0.000509	0.000364	0.000218	0.999564	0.999709	0.999927	0.999927	0.999636	0.999927	0.999855	0.999927	0.999927	0.999709	0.999855	0.999855	0.999855	0.999709	0.999782	0.999709	0.999855	0.999927	0.999855	0.999855	0.999564
0.99957	0.999678	0.999893	0.999678	1	0.999785	0.999678	0.999678	1	0.999893	0.999785	0.999893	0.999678	0.999785	0.999785	0.99957	0.99957	0.999785	0.999785	0.999785	1	0.999785	1	0.999893	0.999678	0.999463	0.977322	0.014295	0.014295	0.032889	0.032889	0.032889	0.032889	0.032997	0.033212	0.999463	0.999463	0.999893	1	0.999678	0.999678	0.999785	0.999785	0.996453	0.996991	0.996883	0.996776	0.029987	0.996776	0.996346
0.999333	1	1	1	0.999833	0.999833	1	0.999667	1	0.999833	0.999833	1	0.999833	0.999833	0.999667	1	1	0.999833	1	0.999833	1	0.999833	1	0.999833	0.996167	0.9995	0.999	0.000167	0.000167	0.000167	0.000167	0.000167	0.000167	0.000167	0.000167	0.999833	0.999667	0.999833	0.999667	0.999667	0.999667	0.999833	0.999833	0.999667	0.999833	0.999833	0.999167	0.000333	0.999833	1
[truncated: 76 more columns]
